# Supplementary material for: Contrasting Dynamics of Littoral and Riparian Reed Stands within a Wetland Complex of Lake Cerknica
Source: Plants (Basel). 2023 Feb 22;12(5):1006. doi: 10.3390/plants12051006 (PMC10005669; doi:10.3390/plants12051006)
Supplement: Supplementary file 1 [file plants-12-01006-s001.zip]

Archive with 1 entries (1 files):
- plants-2051012-supplementary.pdf
